# Supplementary material for: A Scoping Review Unveiling Antimicrobial Resistance Patterns in the Environment of Dairy Farms Across Asia
Source: Antibiotics (Basel). 2025 Apr 26;14(5):436. doi: 10.3390/antibiotics14050436 (PMC12108256; doi:10.3390/antibiotics14050436)
Supplement: Supplementary file 1 [file antibiotics-14-00436-s001.zip › Table S2.xlsx]

## Sheet: Sheet1
Table S2. The details on the included articles
Authors	Year published	Study location, Country	Title of article		Bacteria analysed	Type of environmental samples analyzed	Methods used	Antimicrobial agents tested	Key presence & percentage of resistance	ARGs detected	Summary of keyfindings
Sobur MA, Sabuj AAM, Sarker R, Rahman AMMT, Kabir SML, Rahman MT.	2019	Bangladesh	Antibiotic-resistant Escherichia coli and Salmonella spp. associated with dairy cattle and farm environment having public health significance.		Escherichia coli, Salmonella spp.	Soil, Water, Manure/ cow dung	Disk diffusion method, PCR	n=12 (Gentamicin, Kanamycin, Neomycin, Azithromycin, Erythromycin, Chloramphenicol, Ciprofloxacin, Tetracycline, Oxytetracycline, Ertapenem, Meropenem, Imipenem)	E. coli - Azithromycin (100%), Erythromycin (88.89%), Tetracycline (89.44%), Oxytetracycline (78.89%), Ertapenem (66.67%)	ereA, tetA, tetB, blaSHV	tetA highest (80.51-84.47%) and SHV lowest (22.06-25%). Cow dung highest resistance genes (50-53.25%). Antibiotic resistance genes ereA, tetA, tetB, and SHV were detected. E. coli and Salmonella spp. were highly resistant to specific antibiotics and showed resistance to multiple antibiotics
Liu C, Liu Y, Feng C, Wang P, Yu L, Liu D, Sun S, Wang F. 2	2021	China	Distribution characteristics and potential risks of heavy metals and antimicrobial resistant Escherichia coli in dairy farm wastewater in Tai’an, China.		Escherichia coli	Effluent/Wastewater	Minimal Inhibition Concentration (MIC), PCR	n= 26 (Ampicillin-sulbactam, Amikacin, Amoxicillin-clavulanic acid, Aztreonam, Cefoxitin, Ceftriazone, Chloramphenicol, Cefoperazone-sulbactam, Ceftazidime, Ciprofloxacin, Cefuroxime, Cefazolin, Ertapenem, Fosfomycin, Gentamicin, Imipenem, Meropenem, Minocycline, Nitrofurantoin, Norfloxacin, Piperracillin-tazobactam, Tetracycline, Tigecycline, Tobramycin, Levofloxacin)	31.48% resistant to SAM, ATM, CZ, CXM, CRO, CAZ, FEP, GEN, TOB, MNO, TE, CIP, LVX, CL highest TE (25.93%), lowest CAZ (1.85%)	aadA, aphA3, aacC4, aacC2, blaCTX-M, blaSHV, mcr-1, sul1, sul2, sul3, tetA, tetB	tetA highest (20.37%) , 6 ARGs detected in 17/54 isolates (aadA, aacC2, blaCTX-M, sul2, tetA, tetB. Escherichia coli isolates are mainly resistant to b-lactams and tetracyclines. Limited dissemination of sulfonamide-resistance genes in the study area.
Kamaruzzaman EA, Abdul Aziz S, Bitrus AA, Zakaria Z, Hassan L.	2020	Malaysia	Occurrence and Characteristics of Extended-Spectrum β-Lactamase-Producing Escherichia coli from Dairy Cattle, Milk, and Farm Environments in Peninsular Malaysia.		Escherichia coli	Faeces, Milk, Water, Floor, house flies	Double disk diffusion method, PCR	ESBL confirmation (Ceftazidime, Cefotaxime, Cefotaxime-clavulanic acid, ceftazidime clavulanic acid)	4.8% ESBL E.coli	blaCTX-M, blaSHV, blaTEM, blaOXA	TEM & CTX-M (44.4%), CTX-M (22.2%), TEM (11.1%). 4.8% of samples had ESBL-producing E. coli, mainly in milk. Predominant ESBL genotypes were a combination of TEM and CTX-M. No association between ESBL-producing E. coli in lactating cows and milk.
Ali A, Fontana H, Sano E, Li R, Humayon M, Rahman S, Lincopan N, Mohsin M.	2021	Pakistan	Genomic features of a high-risk mcr-1.1-positive Escherichia coli ST10 isolated from cattle farm environment.		Escherichia coli	Effluent/Wastewater	Broth dilution method, Disk diffusion method, Whole-genome sequencing	Colistin, Cefotaxime, Enrofloxacin, Gentamicin, Moxifloxacin, Meropenem, Trimethoprim- sulfamethoxazole, Tylosin	resistant to ampicillin, cefotaxime, gentamicin, tetcycline, sulfamethoxazole/trimethoprim, tylosin, colistin	blaTEM-IB, tetB, catA1, mcr-1.1, mdfA, dfrA17, aadA5, aph(3")-Ib, aph(6)-Id, sul2,	E. coli PK-3225 carried colistin, beta-lactam, tetracycline, and other resistance genes.
Cui Y, Liu X, Dietrich R, Märtlbauer E, Cao J, Ding S, Zhu K.	2016	China	Characterization of Bacillus cereus isolates from local dairy farms in China.		Bacillus cereus	Environment samples (Manure/ cow dung, Bedding, feed) and raw milk samples	Microbroth dilution method	n=17 (Ampicillin, Ceftiofur, Ciprofloxacin, Erythromycin, Florfenicol, Gentamicin, Kanamycin, Linezolid, Lincomycin, Rifampicin, Retapamulin, Streptomycin, Tiamulin, Tylosin, Tetracycline, Valnemulin, Vancomycin, Virginiamycin)	All resistant to LIN, RETAP, TIA, VAL All susceptible to CIP, GEN, LZD, STR, VIR	cfr, lsa, vga	Antimicrobial resistance common in B. cereus-like isolates from local farms. B. cereus group strains sensitive to certain antibiotics, resistant to others.
Xi X, Zhang J, Kwok L, Huo D, Feng S, Zhang H, Sun T.	2015	China	Microbial Pollution Tracking of Dairy Farm with a Combined PCR-DGGE and qPCR Approach.		ARGs	Soil, Effluent/Wastewater, Manure/ cow dung	PCR, Denaturing gradient gel electrophoresis (DGGE)	None	None	mphA, ermC,sulA, sul2, tetL, tetO, rpp, rpoB, floR, yidY	tet O, tet L and rpp, mphA and ermC significantly higher in feces. Area without wastewater flowed through had remarkably lower ARGs .Decreased trend of pathogens and antibiotic resistance genes with distance.
Jindal P, Bedi J, Singh R, Aulakh R, Gill J.	2021	India	Phenotypic and genotypic antimicrobial resistance patterns of Escherichia coli and Klebsiella isolated from dairy farm milk, farm slurry and water in Punjab, India.		Escherichia coli, Klebsiella pneumoniae	environment (animal and human drinking water, pond water), milk and dairy slurry.	Disk diffusion method, multiplex PCR	Sulphadiazine, enrofloxacin, oxytetracycline	All isolates fron drinking water susceptible to all antibiotics tested. Higher resistance towards oxytetracycline among isolates from animal water.	tetA, tetB, tetC, qnrA, qnrB, qnrC, sulI, sulII, sulIII	No resistance gene in human drinking water. Overall pattern of resistance genes: tetA>sulII>qnrS. Frequency of resistance genes was maximum in slurry samples, followed by milk and animal drinking water.
Suzuki Y, Hiroki H, Xie H, Nishiyama M, Sakamoto SH, Uemura R, Nukazawa K, Ogura Y, Watanabe T, Kobayashi I.	2022	Japan	Antibiotic-resistant Escherichia coli isolated from dairy cows and their surrounding environment on a livestock farm practicing prudent antimicrobial use.		Escherichia coli	Effluent/Wastewater, Manure/ cow dung, rat feces and crow feces	Microliquid dilution method, PCR	n= 11 (Ampicillin, Chloramphenicol, Ciprofloxacin, Cefazolin, Cefotaxime, Gentamicin, Imipenem, Kanamycin, Nalidixic acid, Trimethoprim- sulfamethoxazole, Tetracycline)	feces of cow - 2% resistant, pit water - 8%, tank - 6% tetracycline resistance to all feces and water except one tank strains.	tetA, tetB, tetL, tetM, tetA(P), tetB(P), tetD, tetH, tetT, tet37	tetA gene detected in all strains (18), tetB in 17 strains except 1 from pit water. 1.7% cow feces strains resistant to tetracycline, others susceptible. Drainage resistance rate 8.3%, all strains susceptible for 8 months. Tetracycline resistance common in animal feces and water samples.
Yang F, Zhang Z, Li Z, Han B, Zhang K, Yang P, Ding Y.	2022	China	Prevalence of High-Risk β-Lactam Resistance Genes in Family Livestock Farms in Danjiangkou Reservoir Basin, Central China.		None	Soil, Effluent/Wastewater, Manure/ cow dung	real time qPCR	None	None	blaSHV, blaTEM-1, blaOXA-1, blaAMP-C, blaGES-1, blaIMP-1, blaVIM-2, blaKPC-2, blaDHA, blaCMY2, blaSPM-1	blaAMP-C, blaTEM-1, and blaOXA-1 - detection 100%, blaGES (81.3%), blaNDM (62.5%)blaCMY2 (25%)
Wu X, Liu J, Feng J, Shabbir MAB, Feng Y, Guo R, Zhou M, Hou S, Wang G, Hao H, Cheng G, Wang Y.	2022	China	Epidemiology, Environmental Risks, Virulence, and Resistance Determinants of Klebsiella pneumoniae From Dairy Cows in Hubei, China.		Klebsiella pneumoniae	Environmental samples (Water, Manure/ cow dung, Bedding, milk cup, feed, air) and animal samples (nipple milk, nipple skin swabs, anal swabs)	Broth dilution method, PCR, Sanger sequencing	n=17 (Ampicillin, Amoxicillin-clavulanic acid, Ceftiofur, Ceftriaxone, Cephalothin, Ciprofloxacin, Colistin, Florfenicol, Gentamicin, Kanamycin, Meropenem, Streptomycin, Trimethoprim-sulfamethoxazole, Tetracycline, Doxyxline, rifaximin, sulfisoxazole)	Highly sensitive: meropenem(99.16%), colistin(94.56%) and completely resistant to ampicillin. Highly resistant to sulfisoxazole (94.56%). MDR (43.93%).	68 genes( aadA, aacC4, aacC2, blaCTX-M, blaSHV, ermB, ereA, mphA, mcr-1, sul1, sul2, sul3, tetA, tetB, tetC, blaTEM, blaOXA, floR, qnrA, qnrB, qnrC, IMP, VIM, NDM, and KPC, MOX, CIT, DHA, ACC, EBC,FOX, armA, rmtA, rmtB, rmtC, rmtD, rmtE, npmA, aadB, aacC1, aac(3)-IV, aphA1, aphA2, aphA6, strA, strB, aac(6')-Ib-cr, qnrD, qnrS, tet(D), tet(E), tet(G), mefA, ereB, mphA, mphB, mcr-1 to mcr-5, cmlA, a…	30/68 genes detected. blaTEM, blaSHV, strA, strB, aadA1, aac(6')-Ib-cr - more than 50%. Among the correlation between phenotypic and resistance genes, high rate was observed between gentamicin and aacC2. K. pneumoniae prevalence was 26.94%, with 43.93% multidrug-resistant rate.Highly sensitive to meropenem and colistin, but resistant to ampicillin. 30 of 68 antimicrobial resistance genes were ide…
Maulana KY, Pichpol D, Farhani NR, Widiasih DA, Unger F, Punyapornwithaya V, Meeyam T.	2021	Indonesia	Antimicrobial resistance characteristics of extended spectrum beta lactamase (Esbl)-producing escherichia coli from dairy farms in the sleman district of yogyakarta province, indonesia.		Escherichia coli	Water, Effluent/Wastewater, fecal,milk	Vitex 2 system, broth microdilution	n=11 (Amikacin, Chloramphenicol, Enrofloxacin, Gentamicin, Imipenem, Nitrofurantoin, Neomycin, Trimethoprim- sulfamethoxazole, Tetracycline, marbofloxacin, prodofloxacin, (cefotaxime, ceftazidime, cefepime/clavulanic acid, cefotaxime/clavulanic acid, ceftazidime/clavulanic acid-ESBL))	54% ESBL-producing - trimethoprim-sulfamethoxazole (74%), tetracycline (63%), gentamicin (48%)	None	54% was ESBL-producing E. coli and 50% of them were multidrug resistant. Resistance to trimethoprim, tetracycline, and gentamicin observed in isolates.
Qi Z, Qi Y, Le Z, Han F, Li F, Yang H, Zhang T, Feng Y, Liu R, Sun Y.	2021	China	The Interactions Between Antibiotic Resistance Genes and Heavy Metal Pollution Under Co-Selective Pressure Influenced the Bio-Enzyme Activity.		None	Soil	PCR	None	None	sul1, sul2, sul3, tetB, tetC, tetM, tetO, blaTEM, tetX, tetAP, tetW, cfxA, tetPA, tetZ, tetG, tetT, tetS, blaOXA1, tetY, fox5, tet36, tet34, blaPSE, tet32, ampC2, tetR, blaOXA10, ampC4	sul2>tetX>blaTEM>tetAP>sul1>tetM>tetW>cfxA>tetPA>tetZ>tetG>sul3>tetT>tetS>blaOXA1>tetY>tetC>tetO>tetB>fox5>tet36>tet34>blaPSE>tet32>ampC2>tetE>blaOXA10>ampC4. Low L. monocytogenes contamination in farm, high in slaughtering environment. Antibiotic resistance observed in L. monocytogenes strains.
Yang F, Tian X, Han B, Zhao R, Li J, Zhang K.	2021	China	Tracking high-risk β-lactamase gene (bla gene) transfers in two Chinese intensive dairy farms.		None	Soil, Effluent/Wastewater, Manure/ cow dung, Bedding	PCR	None	None	blaTEM-1, blaSHV, blaOXA-1, blaSPM-1, blaampC, blaCMY-2, blaDHA, blaVIM-2, blaKPC-2, blaNDM, blaGES-1, blaOXA-48, blaIMP-1, intI1, intI2, traA	ESBL genes blaAMPC, blaTEM-1, blaOXA-1, blaGES-1, blaNDM commonly detected. High-risk bla genes prevalent in dairy waste, posing multidrug resistance threat. Bla genes present in final lagoon, soils, and bedding materials. Bacterial community and environmental factors influence bla gene abundances.
Zhao Q, Hu P, Li Q, Zhang S, Li H, Chang J, Jiang Q, Zheng Y, Li Y, Liu Z, Ren H, Lu S.	2021	China	Prevalence and transmission characteristics of Listeria species from ruminants in farm and slaughtering environments in China.		Listeria spp.	Water, Manure/ cow dung, silage, hide swab	Disk diffusion method	n=18 (Ampicillin, Amikacin, Amoxicillin, Chloramphenicol, Ciprofloxacin, Cefuroxime, Erythromycin, Gentamicin, Imipenem, Kanamycin, Penicillin, Rifampicin, Streptomycin, Trimethoprim- sulfamethoxazole, Tetracycline, Vancomycin, Novobiocin, clindamycin)	clindamycin (71.8%), streptomycin (71.8%), amikacin (65.8%), cefuroxime (61.5%)	None	None
Shourav AH, Hasan M, Ahmed S.	2020	Bangladesh	Antibiotic susceptibility pattern of Listeria spp. isolated from cattle farm environment in Bangladesh.		Listeria monocytogenes.	Water, Manure/ cow dung, Milk, Drinking water, cattle feed	Disk diffusion method	n=25 (Ampicillin, Amikacin, Amoxicillin, Ceftriazone, Cephalothin, Ciprofloxacin, Colistin, Cefotaxime, Erythromycin, Gentamicin, Imipenem, Kanamycin, Moxifloxacin, Nalidixic acid, Rifampicin, Streptomycin, Trimethoprim, Tetracycline, Tigecycline, clarithromycin, Penicillin, meropenem, fusidic acid, chloramphenicol, cotrimoxazol)	Penicillin, imipenem, amoxicillin (100%), erythromycin, clarithromycin, ampicillin, tigecycline, rifampicin, fusidic acid (91.7%), cephalothin (83.3%), trimethoprim, tetracycline (75%)	None	Listeria spp. isolates showed resistance to multiple antibiotics. Prevalence of Listeria spp. was 13.2% in cattle farm environments. Cow dung and feed samples had the highest Listeria spp. prevalence.
Zhang X, Ma C, Zhang W, Li W, Yu J, Xue D, Wu X, Deng G.	2020	China	Shifts in microbial community, pathogenicity-related genes and antibiotic resistance genes during dairy manure piled up.		Overall	Manure/ cow dung/faeces	Metagenome sequencing	None	None	ARGs	A total 43 ARGs was identify. Higher in manure than in faeces, ARGs level was enhanced inthe process of faecal accumulation. Single antibiotics resistance of lincosamide, macrolide and streptogramin highest during faecal aaccumulations. Virulence genes and ARGs increase with microbial enrichment in manure. Manure acts as a transfer station for antibiotic resistance genes
Pumipuntu N, Pumipuntu S.	2020	Thailand	Detection of antimicrobial resistance genes of carbapenem-resistant enterobacteriaceae in escherichia coli isolated from the water supply of smallholder dairy farms in Saraburi and Maha Sarakham, Thailand.		Escherichia coli	Drinking water supply of dairy cattle	Disk diffusion method, PCR	Imipenem, Meropenem	Two isolates (1.43%) resistant towards imipenem. All isolates susceptible towards meropenem.	blaNDM, blaIMP, blaOXA48	Two isolates resistant towards imipenem had blaNDM gene.
Zhang X, Zhang B, Guo Y, Wang J, Zhao P, Liu J, He K.	2019	China	Colistin resistance prevalence in Escherichia coli from domestic animals in intensive breeding farms of Jiangsu Province.		Escherichia coli	Fecal swabs	PCR, Screening: chromogenic agar with colistin	Colistin	colistin (34.55%)	mcr-1, mcr-2	mcr-1 (71.43%), mcr-2 (19.05%)
Zheng B, Feng C, Xu H, Yu X, Guo L, Jiang X, Song X.	2019	China	Detection and characterization of ESBL-producing Escherichia coli expressing mcr-1 from dairy cows in China.		Escherichia coli	faecal	Vitex 2 system, Broth microdilution method, WGS	n=18 (Ampicillin, Amikacin, Amoxicillin-clavulanic acid, Aztreonam, Cefoxitin, Ciprofloxacin, Colistin, Cefepime, Cefazolin, Ertapenem, Gentamicin, Imipenem, Nitrofurantoin, Piperracillin-tazobactam, Trimethoprim- sulfamethoxazole, Tigecycline, Tobramycin, Levofloxacin, Ceftriaxone), colistin	ampicilin (100%), cefazolin (96.2%), ceftriaxone (96.2%) ESBL-EC (43.6%)	blaCTX-M ALLELES, mcr-1	ESBL-EC, mcr-1 (3.5%), CTX-M (94.1%) - blaCTX-M-14 (24.1%), blaCTX-M-15 (21.4%), blaCTX-M-17 (19.3%). CTX-M alleles observed in 94.1% of isolates.
Gandhale D, Kolhe R, Nalband S, Deshpande P, Jagtap U, Dhandore C, Bhave S, Jadhav S, Muglikar D, Kolhe S.	2017	India	Molecular types and antimicrobial resistance profile of Staphylococcus aureus isolated from dairy cows and farm environments.		Staphylococcus aureus	Environmental samples (Floor, milking machine liner), animal samples (udder swabs) and milk samples (from healthy animals, clinical and subclinical mastitis)	Kirby-Bauer disk diffusion, multiplex PCR	n=8 (Amikacin, Ceftazidime, Gentamicin, Kanamycin, Netilmicin, Oxacillin, Penicillin, Tobramycin)	penicillin (91.1%), oxacillin (72.2%), kanamycin (62.2%)	ermB, blaZ, tetK	blaZ (13.46%), ermB (17.31%), tetK (30.77%). S. aureus isolates were sensitive to netilmicin, amikacin, tobramycin, and gentamicin, and resistant to penicillin, kanamycin, and oxacillin. Antimicrobial resistant genes blaZ, ermB, and tetK were detected in isolates.
Hinthong W, Pumipuntu N, Santajit S, Kulpeanprasit S, Buranasinsup S, Sookrung N, Chaicumpa W, Aiumurai P, Indrawattana N.	2017	Thailand	Detection and drug resistance profile of Escherichia coli from subclinical mastitis cows and water supply in dairy farms in Saraburi Province, Thailand.		Escherichia coli	Water, drinking and washing, milk	Disk diffusion method, PCR	n=18 (Ampicillin, Amikacin, Amoxicillin-clavulanic acid, Carbenicillin, Ceftriazone, Ceftazidime, Ciprofloxacin, Cefuroxime, Cefepime, Cefotaxime, Gentamicin, Imipenem, Meropenem, Norfloxacin, Trimethoprim-sulfamethoxazole, Tigecycline, Piperacillin, cefoperazone)	penicillin (92.2%),folate pathway inhibitors (26%), cephems (18.2%), aminoglycosides (18.2%), fluoroquinolone (14.3%), carbapenem (1.3%)	aadA, blaSHV, blaTEM, qnrA, qnrB, blaCMY-2, aac(3)-IIa, aac(3)-IV, aadB, qnrS	non-pathogenic (55.9%) posses resistant genes. blaTEM (61.3%), blaCMY-2 (25.8%), aac(3)Iia (4.9%), aadA (3.3.%), blaSHV (3.3%) None quinolone. E. coli from water samples showed resistance to ampicillin and carbenicillin, carried ESBL phenotype and antibiotic resistance genes (blaTEM and blaCMY-2). 24 E. coli isolates showed positive results for virulence gene detection.
Zhou B, Wang C, Zhao Q, Wang Y, Huo M, Wang J, Wang S.	2016	China	Prevalence and dissemination of antibiotic resistance genes and coselection of heavy metals in Chinese dairy farms.		metagenomic	Soil, fecal	quantitative PCR, Metagenome sequencing	None	None	ARGs. A total of 98 resistance gene detected.,	feces - tetracycline (27.07%), polypeptide (10.62%), beta-lactam (8.27%), aminoglycoside (7.33%), macrolide (6.67%) soil - tetracycline (8.06%), polypeptide (7.97%), aminoglycoside (10.42%), chloramphenicol (4.17%)
Parul, Bist B, Sharma B, Jain U.	2014	India	Virulence associated factors and antibiotic sensitivity pattern of Escherichia coli isolated from cattle and soil.		Escherichia coli	Soil, Manure/ cow dung	Disk diffusion method	n=7 (Ampicillin, Amikacin, Amoxicillin, Ciprofloxacin, Cefotaxime, Gentamicin, Streptomycin, Tetracycline)	Amoxicillin (100%), Tetracycline (100%), Ampicillin (92%), Streptomycin (95%), gentamycin (11%), amikacin (10%), ciprofloxacin (7%), ceftriaxone (5%)	None	None
Halimi HA, Seifi HA, Rad M.	2014	Iran	Bovine salmonellosis in Northeast of Iran: Frequency, genetic fingerprinting and antimicrobial resistance patterns of Salmonella spp.		Salmonella spp.	Manure/ cow dung, feeds, water, milk filters, milk fed	Disk diffusion method	n=9 (Amoxicillin, Chloramphenicol, Enrofloxacin, Gentamicin, Kanamycin, Nalidixic acid, Oxytetracycline, Trimethoprim-sulfamethoxazole, cefalexin)	Oxytetracycline (95%), gentamycin (16%), kanamycin (5%), chloramphenicol (5%), nalidixic acid (5%)	None	None
Lim S-K, Nam H-M, Jang G-C, Lee H-S, Jung S-C, Kim T-S.	2013	South Korea	Transmission and persistence of methicillin-resistant Staphylococcus aureus in milk, environment, and workers in dairy cattle farms.		Staphylococcus aureus	Water, Floor, fence, milk cups, teat swabs, fan, feed, human(nose swab and hand swab)	Disk diffusion method, E-test strip, multiplex PCR	n=14 (Ampicillin, Amoxicillin-clavulanic acid, Erythromycin, Gentamicin, Linezolid, Penicillin, Rifampicin, Vancomycin, Quinpristin/dalfopristin, cefoxitin, clindamycin, trimethoprim, chloramphenicol, profloxacin)	MRSA total =(13.6%), milk samples (6.3%), human (4.7%) , environment (1.2%). MRCNS(methicillin-resistant coagulase negative staphylococci ) = Milk( 0.9% (5/559)) hand and nose ( 2.3%)	mec	None
Sun, Mingming, Mao Ye, Jun Wu, Yanfang Feng, Jinzhong Wan, Da Tian, Fangyuan Shen, et al.	2015	China	Positive Relationship Detected between Soil Bioaccessible Organic Pollutants and Antibiotic Resistance Genes at Dairy Farms in Nanjing, Eastern China		ARGs	Soil	Q-PCR	None	None	sul1,sul2,ermA, ermB, intI1	intI1>sul2>sul1>ermB>ermA
Wang, Y., X. Li, Y. Fu, Y. Chen, Y. Wang, D. Ye, C. Wang, et al.	2020	China	Association of Florfenicol Residues with the Abundance of Oxazolidinone Resistance Genes in Livestock Manures		ARGs	Manure	RT-qPCR	None	None	optrA, cfr and poxtA	optrA most abundant
Borah VV, Bora P, Roy M and Saikia KK*.	2014	India	High Prevalence of Antibiotic Resistance in Escherichia coli Isolated from Fecal Sample of Cows and Assessment of Antibacterial Efficacy of Indigenous Medicinal Plants from Assam, India		Escherichia coli	Cow dung	Disk diffusion method, PCR	Erythromycin, Imipenem, Kanamycin, Co-trimoxazole, Ampicillin, Chloramphenicol, Aztreonam, Cefotaxime, Ceftazidime	Resistance to Erytrhmycin(100%), Aztreonam (95%), Ampicillin (75%), Ceftazidime (73.75%), Kanamycin (72.5%), cefotaxime (70%).	blaTEM, blaSHV, blaCTX-M, blaAmpC	Among the ESBL, blaSHV (21.42%), blaTEM (89.29%), blaCTX-M (28.57%), blaAmpC (96.42%). ESBLs were the main cause of resistance in E. coli. 73.75% of isolates were resistant to at least one the 3rd generation cephalosporins. Both blaTEM and blaSHV were found in 21.42% of the isolates.
Na Wang, Xinyan Guo, Zheng Yan, Wei Wang, Biao Chen, Feng Ge, Boping Ye.	2016	China	A Comprehensive Analysis on Spread and Distribution Characteristic of Antibiotic Resistance Genes in Livestock Farms of Southeastern China		ARGs	Manure samples, soil samples, water samples (surface and waste water) of chicken, swine and cattle farm	real time qPCR	None	None	nine tetracycline resistance genes (tetA, tetC, tetE, tetG, tetM, tetO, tetQ, tetT and tetW), three sulfonamide resistance genes (sul1, sul2 and sul3), three quinolone resistance genes (oqxB, qnrS, and qnrD), two macrolide resistance genes (ermB and ermC), three aminoglycoside resistance genes (aph, aadD, and aac), and two multidrug resistance genes (acrA and acrB)	In manure, ermB, tetM and sul2 were detected in the highest concentrationwith detection frequency >90%. In soil, tet and sul genes were the most dominant genes.
Biao Chen, Lijun Hao, Xinyan Guo, Na Wang, Boping Ye.	2015	China	Prevalence of antibiotic resistance genes of wastewater and surface water in livestock farms of Jiangsu Province, China		ARGs	Wastewater samples from poultry, cattle, swine farms	real time qPCR	None	None	nine tetracyclin resistance genes (tetA, tetC, tetE, tetG, tetM, tetO, tetQ, tetT, and tetW), three sulfonamides resistance genes (sul1, sul2, and sul3), three quinolone resistance genes (oqxB, qnrS, and qnrD), two macrolide resistance genes (ermB and ermC), three aminoglycoside resistance genes (aph, aadD, and aac), and two multidrug resistance genes (acrA and acrB)	TetM, sul1, sul2, and acrB were the most frequently detected genes with a frequency of 100 %. The detection frequencies of tetG, tetW, tetC, ermB, aph, qnrD, and acrA were above 90 %, while oqxB and ermC had the lowest frequencies (42.86 % both). 22 ARGs detected in samples, with sul1, sul2, and tetM most abundant. Wastewater had higher ARG abundance compared to surface water.
Huang, Shudi, Peng Tian, Xiaomeng Kou, Ning An, Yushuang Wu, Juan Dong, Huixue Cai, et al.	2022	China	The prevalence and characteristics of extended-spectrum β-lactamase Escherichia coli in raw milk and dairy farms in Northern Xinjiang, China		Escherichia coli	raw milk, cow feces, sewage, fence, sink, soil, cattle body, feed, hand	selective isolation method, PCR, double disc diffusion method	cefotaxime, ESBL, cefotaxime, tetracycline, gentamicin, chloramphenicol, imipenem, amicacin, ampicillin, piperacillin, ciprofloxacin, ofloxacin, kanamycin, trimethoprim/sulfamethxazole, and polymyxin B.	77 ESBL positive from environmental samples, cefotaxime (97.3%), ciprofloxacin (96.6%), tetracycline (72.5%), trimethoprim/sulfamethoxazole (63.8%), chloramphenicol (52.3%)	blaTEM, blaSHV, blaOXA, and blaCTX-M, tetA, tetB, and tetC, aac(6)-Ib, oqxAB, qnrA, strA, strB, and gyrA, aadA1, aadB, aacC2, and aph(3′)-Ia, sul1 and sul2, floR, mcr1	blaCTX-M1 most dominant followed by blaCTX-M9, aadA1 (87.9%), tetA (71.1%), gyrA (95.3%), aac(6′)-Ib (92%), strB (86.6%) and strA (39.6%), sul1 (47.0%), sul2(39.6%). 19.5% ESBL E. coli isolated from five dairy farms. 91.3% strains resistant to three or more antibiotics.
Peng, Shuang, Hongyan Zhang, Dan Song, Hong Chen, Xiangui Lin, Yiming Wang, and Lidong Ji.	2022	China	Distribution of Antibiotic, Heavy Metals and Antibiotic Resistance Genes in Livestock and Poultry Feces from Different Scale of Farms in Ningxia, China		ARGs	feces	DNA extraction and Illumina sequencing, high-throughput quantitative PCR	None	None	329 ARGs	cmx(A), ermB, sul1, tetW, tetM, and qacE∆1–01 most abundant. Tetracyclines were the most common antibiotics found in animal manure.
Kang, Jijun, Yiming Liu, Xiaojie Chen, Fei Xu, Honglei Wang, Wenguang Xiong, and Xiubo Li.	2022	China	Metagenomic Insights into the Antibiotic Resistomes of Typical Chinese Dairy Farm Environments		ARGs	feces, wastewater, soil	Metagenome sequencing	None	None	ARGs	tetracycline, MLS, and beta-lactam were the major resistance types and followed by aminoglycoside, bacitracin, and multidrug. ARGs in wastewater and feces higher than soil. Feces [cfxA2, tet(W), and lnu(C)], wastewater [lnu(G), uppP, and tet(M)] and soil [uppP, tet(C), and blaTEM-1]. ARGs resistant to tetracyclines, aminoglycoside, β-lactams, and MLS was dominant and high abundance of tet(X) was …
Qiu, Tianlei, Linhe Huo, Yajie Guo, Min Gao, Guoliang Wang, Dong Hu, Cheng Li, Zhanwu Wang, Guiming Liu, and Xuming Wang.	2022	China	Metagenomic Assembly Reveals Hosts and Mobility of Common Antibiotic Resistome in Animal Manure and Commercial Compost		ARGs	manure and compost	metagenomic sequencing	None	None	ARGs	86.58% of the ARGs belonged to the top five types, i.e., beta-lactam, multidrug, macrolide, aminoglycoside, and tetracycline resistance genes. Dairy cow manure has the lowest antibiotic residues
Li, R., L. Zhang, X. Lu, K. Peng, Y. Liu, X. Xiao, H. Song, and Z. Wang.	2022	China	Occurrence and Characterization of NDM-1-Producing Shewanella Spp. and Acinetobacter Portensis Co-Harboring Tet(X3) in a Chinese Dairy Farm.		Shewanella sp, Acinetobacter portensis, Stenotrophomonas maltophilia	milk, stool, milking environment samples, shed environment samples	Broth microdilution method, PCR, WGS	n=8 (chloramphenicol, colistin, meropenem, tigecycline, enrofloxacin, ceftiofur, tetracycline and amoxicillin)	meropenem (48.14%), chloramphenicol (38.46%), tetracycline (53.85%)	blaNDM, blaVIM, blaKPC, blaIMP, blaSIM, blaDIM, blaAIM, blaBIC, blaSPM, blaOXA and blaGIM, tetX	9 strains have tetX3 and blaNDM-1.
Qi, Z., Z. Le, F. Han, Y. Qi, and R. Liu.	2022	China	β-Lactamase Genes Transmission Influenced by Tetracycline, Sulfonamide and β-Lactams Antibiotics Contamination in the on-Site Farm Soil		ARGs	soil	qPCR	None	None	tetX, tetAP, tetM, tetW, tetPA, tetZ, tetG, tetT, tetS, tetY, tetC, tetO, tetB, tet36, tet34, tet32, and tetR, blaTEM, cfxA, blaOXA1/blaOXA30, fox5, blaPSE, ampC2, blaOXA10, and ampC4, sul1, sul2, and sul3	sul2 > tetX > blaTEM > tetAP > sul1 > tetM > tetW > cfxA > tetPA > tetZ > tetG > sul3 > tetT >tetS > blaOXA1/blaOXA30 > tetY > tetC > tetO > tetB > fox5 > tet36 > tet34 > blaPSE > tet32 > ampC2 > tetR > blaOXA10 > ampC4
Qi, Zheng; Jin, Shuhan; Guo, Xiaorui; Tong, Hailong; Ren, Nanqi; You, Shijie	2023	China	Distribution and transmission of β-lactamase resistance genes in meal-to-milk chain on dairy farm		ARGs	water, manure, feed, milk, soil	real-time flurescent quantitative PCR, metagenomic sequencing	None	None	18 tetracycline resistance genes (TRGs) (tet32, tet34, tetB-01, tetB-02, tetC-01, tetC-02, tetD-02, tetG-01, tetG-02, tetM, tetO, tetPA, tetPB, tetQ, tetR, tetW, tetX, tetS), 16 β-RGs (ampC-02, blaGES, blaOXA1/blaOXA30, blaOXA10, blaPER, blaTEM, blaVEB, blaZ, cfxA, bla1, blaCMY-01, cphA-01, cphA-02, blaCTX-M-02, blaCTX-M-03, pbp5), 3 sulfonamides resistance genes (SRGs) (sul1, sul2, sul3). 16 MGE…	β-RGs, SRGs, and TRGs in all pathways were 91%, 7% and 2%. β-RGs blaTEM was more than 98% in the subsoil, feed, surface water and milk samples. cfxA of 51% in the surface soil and 90% in the manure. blaTEM was observed to be dominant among 37 ARGs (46% surface soil, 99% subsoil and 99% water) out of 91% of B-RGs, highest of SRGs was sul2 with 37% in water and 81% in manure. 11 ARGs was shared amo…
Shoaib, M.; He, Z.; Geng, X.; Tang, M.; Hao, R.; Wang, S.; Shang, R.; Wang, X.; Zhang, H.; Pu, W.	2023	China	The emergence of multi-drug resistant and virulence gene carrying Escherichia coli strains in the dairy environment: a rising threat to the environment, animal, and public health		E.coli	fecal, manure slurry from storage tank, raw milk, water, soil, crop field soil	broth micro-dilution, PCR	trimethoprim-sulfamethoxazole (SXT), ampicillin (AMP), cefotaxime (CTX), tetracycline (TET), ciprofloxacin (CIP), gentamicin (GEN), amikacin (AMK), colistin sulfate (CS), florfenicol (FFC), meropenem (MEM), and tigecycline (TIG)	trimethoprim/ sulfamethoxazole (62.43%), cefotaxime (44.08%), ampicillin (33.73%), ciprofloxacin (31.36%), tetracycline (28.99%), and less to florfenicol (7.99), gentamicin (4.44%), amikacin (1.77%), and fosfomycin (1.18%). susceptible to meropenem, tigecycline, and colistin sulfate	20ARGs from 8 antibiotic classes	sul2 (67.3%, sulfonamides), blaTEM (56.3%, beta-lactams), gyrA (73.6%, quinolones), tet(B) (70.4%, tetracycline’s), aph(3)-I (85.7%, aminoglycosides), floR (44.4%, amphenicol), and fosA3 (100%, phosphonic), sulfonamides (sul1, 27.9%; sul3, 18.1%), β-lactams (blaOXA, 25.8%; blaCTX-M, 22.4%), aminoglycosides (aac(3)-IV, 14.3%; aac(3)-II, 33.3%; aadA, 0.00%; rmtB, 4.76%), quinolones (qnrB, 0.94%; qn…
Dameanti, F.N.A.E.P.; Yanestria, S.M.; Widodo, A.; Effendi, M.H.; Plumeriastuti, H.; Tyasningsih, W.; Sutrisno, R.; Akramsyah, M.A.	2023	Indonesia	Incidence of Escherichia coli producing Extended-spectrum beta-lactamase in wastewater of dairy farms in East Java, Indonesia		E.coli	wastewater	Kirby-Bauer disc diffusion method, double disc synergy test	penicillin/ampicillin (AMP), cefotaxime (CTX), tetracycline (TE), ciprofloxacin (CIP) , streptomycin (S), sulfamethoxazole-trimethoprim (SXT) and chloramphenicol (C), DDST (ceftazidime (CAZ), cefotaxime (CTX), and amoxicillin-clavulanic (AMC))	ampicillin (76.4%), cefotaxime (66.2%), tetracycline (37.6%), ciprofloxacin (15.6%), streptomycin (96.2%), sulfamethoxazole-trimethoprim (16.5%) and chloramphenicol (84.0%) 17.17% (34/198) for three groups of antibiotics, 44.44% (88/198) for four groups of antibiotics, 25.25% (50/198) for five antibiotic classes, 10.61% (21/198) for six antibiotic classes and 2.53% (5/198) for seven antibiotic cl…		99.17% of E. coli isolates showed antimicrobial resistance and 84.25% of E. coli isolates were multidrug-resistant. ESBL-producing E. coli incidence in wastewater was 22.80%.
